# Supplementary material for: Conventional versus real‐time quantitative PCR for rare species detection
Source: Ecol Evol. 2018 Nov 14;8(23):11799–807. doi: 10.1002/ece3.4636 (PMC6303721; doi:10.1002/ece3.4636)
Supplement: Supplementary file 2 [file ECE3-8-11799-s002.xlsx]

## Sheet: Laboratory samples
laboratory samples
Sampling time/hr	Sample ID	cPCR	qPCR	Original Cq	Revised Cq
12	L1	1	1	30.45	30.45
12	L2	1	1	27.89	27.89
12	L3	1	1	30.88	30.88
24	L4	1	1	27.57	27.57
24	L5	0	1	27.63	35
24	L6	1	1	28.87	34
36	L7	1	1	31.86	31.86
36	L8	1	1	30.96	30.96
36	L9	1	1	29.64	29.64
48	L10	1	1	30.1	35
48	L11	1	1	31.74	31.74
48	L12	0	1	31.44	31.44
60	L13	1	1	29.78	29.78
60	L14	1	1	28.77	35
60	L15	1	1	32.07	35
72	L16	1	1	31.16	35
72	L17	1	1	31.86	31.86
72	L18	0	1	32.12	32.12
84	L19	1	1	29.87	29.87
84	L20	1	1	30.42	30.42
84	L21	1	1	31.25	31.25
96	L22	1	1	30.16	30.16
96	L23	1	1	29.59	29.59
96	L24	1	1	29.75	29.75
120	L25	1	1	30.39	30.39
120	L26	1	1	30.13	33
120	L27	1	1	30.41	35
144	L28	1	1	30.51	33
144	L29	1	1	30.09	30.09
144	L30	1	1	30.53	30.53
168	L31	0	1	30.33	35
168	L32	1	1	29.53	34
168	L33	1	1	29.89	34
1: positive
0: negative
Original Cqs were returned from instrument
Revised Cqs were assigned after checking melting curves

## Sheet: Filed samples
Field samples
Sampling site	Sample ID	cPCR	qPCR	Original Cq	Revised Cq	Distance to sources/m
ChannalA
A1	F51	1	1	24.15	24.15	830
	F50	1	1	27.7	27.7	830
	F49	1	1	26.51	26.51	830
A2	F48	1	1	24.89	24.89	1960
	F47	1	1	28.01	28.01	1960
	F46	1	1	27.28	27.28	1960
A3	F45	1	1	30.94	30.94	5070
	F44	0	1	30.33	30.33	5070
	F43	1	1	27.1	27.1	5070
A4	F42	1	1	31.11	31.11	8510
	F41	1	1	31.91	34	8510
	F40	1	1	31.4	31.4	8510
A5	F39	0	1	29.13	35	10170
	F38	0	0			10170
	F37	0	1	32.22	34	10170
A6	F36	0	1	31.35	31.35	11480
	F35	0	0			11480
	F34	0	1	30.47	35	11480
Channal B
B1	F12	0	0			na
	F11	0	0			na
	F10	0	0			na
B2	F9	0	0			na
	F8	0	0			na
	F7	0	0			na
B3	F6	1	1	28.89	35	na
	F5	1	1	31.02	34	na
	F4	0	0			na
B4	F3	0	0			na
	F2	0	0			na
	F1	0	0			na
Channal C					Cq
C1	F33	0	1	28.86	33	11300
	F32	1	1	31.19	31.19	11300
	F31	1	1	28.7	28.7	11300
C2	F30	1	1	30.67	30.67	13610
	F29	1	1	31.77	31.77	13610
	F28	1	1	30.88	30.88	13610
C3	F27	1	1	28.65	28.65	14430
	F26	1	1	27.97	27.97	14430
	F25	1	1	28.23	33	14430
C4	F24	0	1	31.21	34	15050
	F23	0	1	30.28	35	15050
	F22	0	1	29.4	35	15050
C5	F21	1	1	31.45	31.45	16480
	F20	1	1	31.05	33	16480
	F19	1	1	29.55	35	16480
C6	F18	0	0			18540
	F17	0	1	31.28	34	18540
	F16	0	0			18540
C7	F15	0	0			19280
	F14	0	0			19280
	F13	0	1	30.86	35	19280
1: positive
0: negative
Original Cqs were returned from instrument
Revised Cqs were assigned after checking melting curves
